# Supplementary material for: Systematic screening identifies a 2‐gene signature as a high‐potential prognostic marker of undifferentiated pleomorphic sarcoma/myxofibrosarcoma
Source: J Cell Mol Med. 2019 Nov 19;24(1):1010–21. doi: 10.1111/jcmm.14814 (PMC6933343; doi:10.1111/jcmm.14814)
Supplement: Supplementary file 6 [file JCMM-24-1010-s006.xlsx]

## Sheet: Sheet1
Test Result Variable(s)	Area	Std. Errora	Asymptotic Sig.b	Asymptotic 95% Confidence Interval
				Lower Bound	Upper Bound
CA9	0.638528	0.0718913	0.0639476	0.497624	0.779432
CADM3	0.344156	0.0728482	0.0371499	0.201376	0.486936
CLEC3B	0.290043	0.0668124	0.00498869	0.159093	0.420993
COL10A1	0.698593	0.0701538	0.00791212	0.561094	0.836092
COL11A1	0.700216	0.067281	0.00741724	0.568348	0.832085
DUOX2	0.287879	0.0661191	0.00455811	0.158288	0.41747
FGF5	0.655844	0.0706843	0.0371499	0.517305	0.794383
FIGF	0.327922	0.0700646	0.0213799	0.190598	0.465246
GPR133	0.319264	0.0711126	0.0156493	0.179886	0.458642
ITGA10	0.727814	0.0640577	0.0023147	0.602263	0.853365
KIF26B	0.711039	0.065791	0.004769	0.582091	0.839987
KRT75	0.284632	0.065834	0.00397513	0.1556	0.413664
LBP	0.334416	0.0740653	0.0268033	0.18925	0.479581
LRRC15	0.641234	0.0710656	0.0589284	0.501948	0.78052
MMP13	0.725108	0.0659571	0.00260916	0.595835	0.854382
ODZ2	0.677489	0.0694109	0.0176169	0.541446	0.813532
PLA2G2A	0.33658	0.0723093	0.0288578	0.194856	0.478304
PPP2R2B	0.193723	0.0556126	4.20602e-05	0.0847242	0.302722
SCARA5	0.331169	0.0698362	0.0239588	0.194292	0.468045
WNT7B	0.686688	0.0715525	0.0125392	0.546448	0.826929
